# Supplementary material for: Chemoselective Preparation of New Families of Phenolic-Organoselenium Hybrids—A Biological Assessment
Source: Molecules. 2022 Feb 15;27(4):1315. doi: 10.3390/molecules27041315 (PMC8875169; doi:10.3390/molecules27041315)
Supplement: Supplementary file 1 [file molecules-27-01315-s001.zip]

Archive with 1 entries (1 files):
- molecules-1548654-supplementary.pdf
